# Supplementary material for: Optimizing the Experimental Method for Stomata-Profiling Automation of Soybean Leaves Based on Deep Learning
Source: Plants (Basel). 2021 Dec 10;10(12):2714. doi: 10.3390/plants10122714 (PMC8708663; doi:10.3390/plants10122714)
Supplement: Supplementary file 1 [file plants-10-02714-s001.zip]

Archive with 1 entries (1 files):
- plants-1470687-supplementary.xlsx
