# Supplementary material for: Optimizing the Experimental Method for Stomata-Profiling Automation of Soybean Leaves Based on Deep Learning
Source: Plants (Basel). 2021 Dec 10;10(12):2714. doi: 10.3390/plants10122714 (PMC8708663; doi:10.3390/plants10122714)
Supplement: Supplementary file 1 [file plants-10-02714-s001.zip › plants-1470687-supplementary.xlsx]

## Sheet: Suppl. Table S1
Suppl. Table S1. The representative methods for detecting stomata in different species.
Sample preparation method	Methods		Advantage	Disadvantage	Species and Reference
Direct epidermis isolation	Peeling in fresh leaf	Cellulose acetate	Possible to prepare many slides in shortest possible time	Requires skill and patience and need to avoid main vein when preparing the specimen	Begonia argenteo-gullata, Ipomoea hedaracea [1], [2]
		cyanoacrylate adhesive	Short preparation time, Simple and inexpensive		Tradescantia sp. and
					Begonia sp. [3]
		Silicon rubber	Provide good imprint		Arabidopsis thaliana[4]
		Agarose gel	Provide good imprint		Arabidopsis thaliana, Chlorophytum comosum [5]
		Dental putty	Non-destructive		Rice [6], Arabidopsis thaliana [7], Wheat [8]
		Clear finger nail polish	Short preparation time		Soybean [9], Arabidopsis [10], Grapevine [11], Corn [12]
		SUMP	Short preparation time, good quality image could be found		Soybean [13], Lentil [14]
	Peeling after boiled leaf	Boiling in nitric and lactic acid	Useful	Lengthy and required adjustment of concentration	Dryopteris and Polystichum [15], Gramineae [16] [17]
Making transparent epidermis	Chloral hydrate	75% ethanol+(8:2:1 ratio of chloral hydrate, water and glycerol)	Easy to use	Overnight soaking is required, time consuming	Arabidopsis thaliana [18]
	Modified franklin’s solution	1:1 ratio of 35% hydrogen peroxide and glacial acetic acid	Can clear full organ and Good quality of image can be found	Time and temperature should be adjusted, otherwise leaf will be fragile	Psittacanthus schiedeanus, Blechnum appendiculatum, Piper hispidum, Selaginella sp. [19]
	Fixative and clearing agent	(7:1 ratio of 95%ethanol and acetic acid) +KOH	Easy to use	Time consuming as overnight soaking is recommended	Arabidopsis thaliana [20]
	Fixative and clearing agent	Absolute ethanol+ (1:1 ratio of 95%ethanol and Sodium hypochlorite)	Easy to use and only two hours is recommended for overall process	-	Soybean (Present study)
References
1. Payne, W.W. Helicocytic and allelocytic stomata: Unrecognized patterns in the dicotyledonae. Am. J. Bo. 1970, 57(2), 140-147. doi:10.2307/2440505
2. Yuan, J.; Wang, X.; Zhou, H.; Li, Y.; Zhang, J.; Yu, S.; Wang, M.; Hao, M.; Zhao, Q.; Liu, L.; Li, M. Comparison of sample preparation techniques for inspection of leaf epidermises using light microscopy and scanning electronic microscopy. Front. Plant Sci. 2020, 11, 133. doi:10.3389/fpls.2020.00133
3. Wilson, C. K. L.; Pusey, P. L.; Otto, B. E. Plant epidermal sections and imprints using cyanoacrylate adhesives. Can. J. Plant Sci. 1981, 61(3), 781-783. doi:10.4141/cjps81-117
4. Scarpeci, T. E.; Zanor, M. I.; Valle, E. M. Estimation of Stomatal aperture in Arabidopsis thaliana using silicone rubber imprints. Bio-protocol. 2017, 7(12), 2347. doi:10.21769/bioprotoc.2347
5. Mathur, J.; Koncz, C. Method for preparation of epidermal imprints using agarose. Biotechniques. 1997, 22(2), 280-282. doi:10.2144/97222bm19
6. Caine, R.S.; Yin, X.; Sloan, J.; Harrison, E. L.; Mohammed, U.; Fulton, T.; Biswal, A.K.; Dionora, J.; Chater, C.C.; Coe, R. A.; Bandyopadhyay, A. Rice with reduced stomatal density conserves water and has improved drought tolerance under future climate conditions. New Phytol. 2019, 221(1), 371-384. doi:10.1111/nph.15344
7. Hepworth, C.; Doheny‐Adams, T.; Hunt, L.; Cameron, D. D.; Gray, J. E. Manipulating stomatal density enhances drought tolerance without deleterious effect on nutrient uptake. New Phytol. 2015, 208(2), 336-341. doi:10.1111/nph.13598
8. Dunn, J.; Hunt, L.; Afsharinafar, M.; Meselmani, M. A.; Mitchell, A.; Howells, R.; Wallington, E.; Fleming, A. J.; Gray, J. E. Reduced stomatal density in bread wheat leads to increased water-use efficiency. J. Exp. Bot. 2019, 70(18), 4737-4748. doi:10.1093/jxb/erz248
9. Jumrani, K.; Bhatia, V. S.; Pandey, G. P. Impact of elevated temperatures on specific leaf weight, stomatal density, photosynthesis and chlorophyll fluorescence in soybean. Photosynth. Res. 2017, 131(3), 333-350. doi:10.1007/s11120-016-0326-y
10. Wu, S.; Zhao, B. Using clear nail polish to make Arabidopsis epidermal impressions for measuring the change of stomatal aperture size in immune response. Methods Mol Biol. 2017, 1578, 243-248. doi: 10.1007/978-1-4939-6859-6_20.
11. Jayakody, H.; Liu, S.; Whitty, M.; Petrie, P. Microscope image based fully automated stomata detection and pore measurement method for grapevines. BMC Plant Biol. 2017, 13(1), 1-12. doi:10.1186/s13007-017-0244-9
12. Orcen, N.; Nazarian, G.; Barlas, T.; Irget, E. Variation in stomatal traits based on plant growth parameters in corn (Zea mays L.). Ann. Biol. Res. 2013, 4(11), 25-29.
13. Sakoda, K.; Watanabe, T.; Sukemura, S.; Kobayashi, S.; Nagasaki, Y.; Tanaka, Y.; Shiraiwa, T. Genetic Diversity in stomatal Density among soybeans elucidated using high-throughput technique based on an algorithm for object detection. Sci. Rep. 2019, 9(1), 1-9. doi:10.1038/s41598-019-44127-0
14. Patel, I.; Gorim, L. Y.; Tanino, K.; Vandenberg, A. Diversity in surface microstructures of trichomes, epidermal cells, and stomata in lentil germplasm. Front. Plant Sci. 2021, 1385. doi:10.3389/fpls.2021.697692
15.Shah, S. N.; Ahmad, M.; Zafar, M; Malik, K.; Rashid, N.; Ullah, F.; Zaman, W.; Ali, M. A light and scanning electron microscopic diagnosis of leaf epidermal morphology and its systematic implications in Dryopteridaceae: Investigating 12 Pakistani taxa. Micron. 2018, 111, 36-49. doi: 10.1016/j.micron.2018.05.008
16. Clarke, J. Preparation of leaf epidermis for topographic study. Stain Technol. 1960, 35(1), 35-39. doi:10.3109/10520296009114713
17. Hilu, K. W.; Randall, J. L. Convenient method for studying grass leaf epidermis. Taxon. 1984, 33(3), 413-415. doi:10.1002/j.1996-8175. 1984.tb03896.x
18. Cheng, Y.; Cao, L.; Wang, S.; Li, Y.; Wang, H.; Zhou, Y. Analyses of plant leaf cell size, density and number, as well as trichome number using cell counter plugin. Bio Protoc. 2014, 4, e1165. doi:10.21769/bioprotoc.1165
19. García‐Gutiérrez, E.; Ortega‐Escalona, F.; Angeles, G. A novel, rapid technique for clearing leaf tissues. Appl. Plant Sci. 2020, 8(9), e11391. doi:10.1002/aps3.11391
20. Sharma, N. Leaf clearing protocol to observe stomata and other cells on leaf surface. Bio Protoc. 2017, 7(17), e2538. doi:10.21769/bioprotoc.2538

## Sheet: Suppl. Table S2
Supplementary Table S2. Comparison stomata density between counting by manual and develped program.
Accession number	Manual counting				Program counting		Remark
	Stomata density per frame (0.073mm²)	Stomata density for perfect shape per frame (0.073mm²)	Stomata density for partial shape per frame (0.073mm²)	Stomata density (mm²)	Stomata density per frame (0.073mm²)	Stomata density (mm²)
KNU 3	10	10	.	136.986	10	136.986	.
KNU 4	10	8	2	136.986	10	136.986	.
KNU5	9	8	1	123.288	9	123.288	.
KNU6	9	7	2	123.288	9	123.288	.
KNU7	8	7	1	109.589	8	109.589	.
KNU 8	10	8	2	136.986	10	136.986	.
KNU 9	10	9	1	136.986	10	136.986	.
KNU 10	9	6	3	123.288	8	109.589	One unclear stomata couldn't detect
KNU 11	9	7	2	123.288	9	123.288	.
KNU13	10	10	.	136.986	10	136.986	.
KNU 14	12	10	2	164.384	12	164.384	.
KNU 15	9	9	.	123.288	8	109.589	One unclear stomata could't detect
KNU16	10	8	2	136.986	10	136.986	.
KNU 17	8	8	.	109.589	8	109.589	.
KNU 18	10	9	1	136.986	9	123.288	One half unclear stomata couldn't detect
KNU 23	8	6	2	109.589	8	109.589	.
KNU 24	8	8	.	109.589	8	109.589	.
KNU27	9	7	2	123.288	9	123.288	.
KNU 28	11	10	1	150.685	11	150.685	.
KNU29	11	7	4	150.685	11	150.685	.
KNU30	9	7	2	123.288	9	123.288	.
KNU 33	10	7	3	136.986	10	136.986	.
KNU 34	12	10	2	164.384	12	164.384	.
KNU 35	9	7	2	123.288	9	123.288	.
KNU 36	9	9	.	123.288	8	109.589	.
KNU37	8	7	1	109.589	8	109.589	.
KNU 38	13	9	4	178.082	11	150.685	One unclear stomata and one half stomata couldn't detect
KNU 40	12	9	3	164.384	12	164.384	.
KNU 44	6	5	1	82.1918	5	68.4932	One half stomata couldn't detect
KNU 45	15	13	2	205.479	13	178.082	One unclear stomata and one half stomata couldn't detect
KNU 46	13	13	.	178.082	13	178.082	.
KNU 48	13	9	4	178.082	13	178.082	.
KNU 49	5	4	1	68.4932	5	68.4932	.
KNU 50	10	8	2	136.986	10	136.986	.
KNU 51	7	7	.	95.8904	7	95.8904	.
KNU 52	17	16	1	232.877	16	219.178	One unclear stomata couldn't detect
KNU 53	14	8	6	191.781	13	178.082	One half stomata couldn't detect
KNU 54	12	10	2	164.384	11	150.685	One half stomata couldn't detect
KNU 55	14	14	.	191.781	12	164.384	Two unclear stomata couldn't found
KNU 56	14	14	.	191.781	14	191.781	.
KNU 57	8	8	.	109.589	7	95.8904	One unclear stomata couldn't detect
KNU 58	13	10	3	178.082	13	178.082	.
KNU 59	12	12	.	164.384	12	164.384	.
KNU 60	8	7	1	109.589	8	109.589	.
KNU61	10	9	1	136.986	10	136.986	.
KNU 62	12	12	.	164.384	11	150.685	One unclear stomata couldn't detect
KNU63	9	6	3	123.288	9	123.288	.
KNU 64	12	12	.	164.384	12	164.384	.
KNU65	7	7	.	95.8904	7	95.8904	.
KNU66	8	8	.	109.589	8	109.589	.
KNU 67	6	6	.	82.1918	6	82.1918	.
KNU 68	9	9	.	123.288	9	123.288	.
KNU 69	10	10	.	136.986	10	136.986	.
KNU71	12	8	4	164.384	11	150.685	.
KNU 72	9	9	.	123.288	9	123.288	.
KNU 73	9	9	.	123.288	8	109.589	One unclear stomata couldn't detect
KNU 74	7	6	1	95.8904	7	95.8904	.
KNU 75	7	7	.	95.8904	7	95.8904	.
KNU 76	10	10	.	136.986	10	136.986	.
KNU 78	9	9	.	123.288	9	123.288	.
KNU 79	6	6	.	82.1918	6	82.1918	.
KNU 80	14	14	.	191.781	13	178.082	One unclear stomata couldn't detect
KNU 81	13	13	.	178.082	13	178.082	.
KNU 83	8	8	.	109.589	6	82.1918	One unclear and one half stomata couldn't found
KNU84	11	10	1	150.685	11	150.685	.
KNU 85	12	12	.	164.384	12	164.384	.
KNU 86	9	9	.	123.288	8	109.589	One unclear and half stomata couldn't detect
KNU 87	9	9	.	123.288	8	109.589	One unclear half stomata couldn't detect
KNU 88	12	12	.	164.384	12	164.384	.
KNU 91	10	10	.	136.986	10	136.986	.
KNU92	9	7	2	123.288	7	95.8904	.
KNU 94	10	10	.	136.986	10	136.986	.
KNU96	8	6	2	109.589	8	109.589	.
KNU 97	10	10	.	136.986	10	136.986	.
KNU98	10	9	1	136.986	10	136.986	.
KNU 102	8	7	1	109.589	8	109.589	.
KNU 103	10	9	1	136.986	10	136.986	.
KNU 104	9	9	.	123.288	9	123.288	.
KNU 105	11	8	2	150.685	11	150.685	.
KNU 111	12	12	.	164.384	12	164.384	.
KNU 112	11	11	.	150.685	11	150.685	.
KNU 115	11	6	5	150.685	11	150.685	.
KNU 117	10	10	.	136.986	10	136.986	.
KNU118	9	6	3	123.288	9	123.288	.
KNU 119	9	9	.	123.288	9	123.288	.
KNU 123	14	14	.	191.781	14	191.781	.
KNU 134	17	17	.	232.877	14	191.781	3 unclear stomata couldn't recognize
KNU 150	11	9	2	150.685	11	150.685	.
KNU 151	9	9	.	123.288	9	123.288	.
KNU 152	10	10	.	136.986	10	136.986	.
KNU 153	7	7	.	95.8904	7	95.8904	.
KNU 157	9	9	.	123.288	9	123.288	.
KNU163	12	9	3	164.384	12	164.384	.
KNU166	8	7	1	109.589	8	109.589	.
KNU 167	6	6	.	82.1918	6	82.1918	.
KNU 170	4	4	.	54.7945	4	54.7945	.
KNU 172	9	6	3	123.288	9	123.288	.
KNU 173	11	10	1	150.685	11	150.685	.
KNU 176	7	7	.	95.8904	7	95.8904	.
KNU 177	8	8	.	109.589	8	109.589	.
KNU 178	7	7	.	95.8904	7	95.8904	.
KNU 181	9	9	.	123.288	9	123.288	.
KNU 182	8	8	.	109.589	8	109.589	.
KNU 183	9	9	.	123.288	9	123.288	.
KNU184	8	5	3	109.589	8	109.589	.
KNU 186	9	9	.	123.288	9	123.288	.
KNU 187	7	7	.	95.8904	7	95.8904	.
KNU 188	11	11	.	150.685	11	150.685	.
KNU 189	13	13	.	178.082	13	178.082	.
KNU 190	7	7	.	95.8904	7	95.8904	.
KNU 191	9	9	.	123.288	9	123.288	.
KNU 195	9	9	.	123.288	9	123.288	.
KNU 196	13	13	.	178.082	12	164.384	One unclear stomata couldn't recognize
KNU 198	16	11	5	219.178	16	219.178	.
KNU 199	7	6	1	95.8904	7	95.8904	.
KNU 200	5	5	.	68.4932	5	68.4932	.
KNU 201	10	8	2	136.986	10	136.986	.
KNU 204	7	7	.	95.8904	7	95.8904	.
KNU 206	5	4	1	68.4932	4	54.7945	One half stomata couldn't detect
KNU207	7	6	1	95.8904	7	95.8904	.
KNU 209	11	8	3	150.685	10	136.986	One half unclear stomata couldn't detect
KNU210	11	9	2	150.685	9	123.288	Two half stomata couldn't recognize
KNU211	10	8	2	136.986	10	136.986	.
KNU212	15	11	4	205.479	15	205.479	.
KNU 214	12	11	1	164.384	12	164.384	.
KNU215	11	9	2	150.685	10	136.986	.
KNU216	5	5	.	68.4932	5	68.4932	.
KNU218	11	8	3	150.685	11	150.685	.
KNU 220	10	10	.	136.986	10	136.986	.
KNU221	12	9	3	164.384	12	164.384	.
KNU222	10	9	1	136.986	10	136.986	.
KNU225	9	6	3	123.288	9	123.288	.
KNU226	8	7	1	109.589	8	109.589	.
KNU228	8	5	3	109.589	8	109.589	.
KNU230	7	7	.	95.8904	7	95.8904	.
KNU231	8	8	.	109.589	8	109.589	.
KNU233	11	8	3	150.685	11	150.685	.
KNU235	7	7	.	95.8904	7	95.8904	.
KNU236	9	8	1	123.288	9	123.288	.
KNU239	8	8	.	109.589	8	109.589	.
KNU244	7	6	1	95.8904	7	95.8904	.
KNU245	8	6	2	109.589	8	109.589	.
KNU246	5	5	.	68.4932	4	54.7945	One unclear stomata couldn't recognize
KNU247	10	8	2	136.986	10	136.986	.
KNU248	11	10	1	150.685	11	150.685	.
KNU250	6	5	1	82.1918	6	82.1918	.
KNU252	11	9	2	150.685	10	136.986	One unclear stomata couldn't recognize
KNU253	11	9	2	150.685	11	150.685	.
KNU254	13	10	3	178.082	11	150.685	One unclear and one half stomata couldn't recognize
KNU256	15	12	3	205.479	15	205.479	.
KNU257	11	9	2	150.685	10	136.986	.
KNU258	9	8	1	123.288	9	123.288	.
KNU259	9	9	.	123.288	9	123.288	.
KNU260	11	10	1	150.685	11	150.685	.
KNU261	5	4	1	68.4932	4	54.7945	.
KNU263	13	11	2	178.082	13	178.082	.
KNU264	9	8	1	123.288	9	123.288	.
KNU265	7	7	.	95.8904	7	95.8904	.
KNU266	9	8	1	123.288	9	123.288	.
KNU267	8	8	.	109.589	8	109.589	.
KNU268	10	6	4	136.986	10	136.986	.
KNU269	9	8	1	123.288	9	123.288	.
KNU270	10	8	2	136.986	10	136.986	.
KNU271	12	8	4	164.384	12	164.384	.
KNU272	14	11	3	191.781	14	191.781	.
KNU273	11	9	2	150.685	9	123.288	Two unclear stomata couldn't recognize
KNU274	7	7	.	95.8904	7	95.8904	.
KNU275	12	10	2	164.384	12	164.384	.
KNU276	14	12	2	191.781	14	191.781	.
KNU278	14	10	4	191.781	13	178.082	One unclear stomata couldn't recognize
KNU279	7	7	.	95.8904	7	95.8904	.
KNU280	6	5	1	82.1918	6	82.1918	.
KNU281	10	8	2	136.986	10	136.986	.
KNU282	11	9	2	150.685	11	150.685	.
KNU283	7	4	3	95.8904	7	95.8904	.
KNU284	8	6	2	109.589	8	109.589	.
KNU285	18	15	3	246.575	17	232.877	One unclear stomata couldn't recognize
KNU286	6	6	.	82.1918	6	82.1918	.
KNU287	5	5	.	68.4932	5	68.4932	.
KNU288	15	13	2	205.479	14	191.781	One half stomata couldn't recognize
KNU291	7	6	1	95.8904	7	95.8904	.
KNU292	9	9	.	123.288	9	123.288	.
KNU293	8	7	1	109.589	8	109.589	.
KNU294	13	11	2	178.082	13	178.082	.
KNU295	11	9	2	150.685	11	150.685	.
KNU297	12	12	.	164.384	12	164.384	.
KNU298	11	8	3	150.685	9	123.288	One full stomata and one half stomata couldn't recognize
KNU299	13	10	3	178.082	13	178.082	.
KNU302	9	9	.	123.288	9	123.288	.
KNU304	8	7	1	109.589	8	109.589	.
KNU305	12	7	5	164.384	12	164.384	.
KNU306	10	8	2	136.986	10	136.986	.
KNU307	13	9	4	178.082	13	178.082	.
KNU309	8	8	.	109.589	8	109.589	.
KNU310	9	9	.	123.288	9	123.288	.
KNU311	9	9	.	123.288	9	123.288	.
KNU312	7	4	3	95.8904	7	95.8904	.
KNU313	8	7	1	109.589	6	82.1918	Two unclear stomata couldn't recognize
KNU314	11	9	2	150.685	11	150.685	.
KNU315	8	8	.	109.589	8	109.589	.
KNU316	7	7	.	95.8904	7	95.8904	.
KNU318	8	7	1	109.589	8	109.589	.
KNU319	8	7	1	109.589	8	109.589	.
KNU320	13	11	2	178.082	13	178.082	.
KNU321	8	6	2	109.589	8	109.589	.
KNU322	10	7	3	136.986	10	136.986	.
KNU323	7	7	.	95.8904	6	82.1918	One full stomata couldn't recognize
KNU324	8	8	.	109.589	8	109.589	.
KNU325	13	7	6	178.082	13	178.082	.
KNU326	8	8	.	109.589	8	109.589	.
KNU330	7	6	1	95.8904	7	95.8904	.
KNU331	14	9	5	191.781	14	191.781	.
KNU332	11	7	4	150.685	11	150.685	.
KNU333	12	9	3	164.384	12	164.384	.
KNU334	6	6	.	82.1918	5	68.4932	One stomata couldn't recognize
KNU335	9	9	.	123.288	9	123.288	.
KNU336	7	6	1	95.8904	7	95.8904	.
KNU337	8	8	.	109.589	8	109.589	.
KNU338	10	10	.	136.986	10	136.986	.
KNU339	7	6	1	95.8904	7	95.8904	.
KNU343	6	5	1	82.1918	6	82.1918	.
KNU344	8	5	3	109.589	8	109.589	.
KNU345	11	10	1	150.685	11	150.685	.
KNU346	7	7	.	95.8904	7	95.8904	.
KNU350	11	10	1	150.685	11	150.685	.
KNU351	10	9	1	136.986	10	136.986	.
KNU354	12	11	1	164.384	12	164.384	.
KNU355	9	9	.	123.288	9	123.288	.
KNU356	8	6	2	109.589	8	109.589	.
KNU360	11	8	3	150.685	11	150.685	.
KNU362	9	8	1	123.288	9	123.288	.
KNU364	9	8	1	123.288	9	123.288	.
KNU365	8	7	1	109.589	8	109.589	.
KNU366	9	8	1	123.288	9	123.288	.
KNU367	24	21	3	328.767	24	328.767	.
KNU368	9	9	.	123.288	9	123.288	.
KNU369	9	6	3	123.288	7	95.8904	Two half stomata couldn't recognize
KNU371	8	7	1	109.589	8	109.589	.
KNU373	11	8	3	150.685	10	136.986	One half stomata couldn't recognize
KNU375	7	7	.	95.8904	7	95.8904	.
KNU376	12	11	1	164.384	12	164.384	.
KNU377	8	7	1	109.589	8	109.589	.
KNU378	12	11	1	164.384	11	150.685	One unclear stomata couldn't recognize
KNU381	9	7	2	123.288	9	123.288	.
KNU382	7	7	.	95.8904	7	95.8904	.
KNU383	10	9	1	136.986	10	136.986	.
KNU384	10	8	2	136.986	10	136.986	.
KNU385	11	10	1	150.685	11	150.685	.
KNU386	9	7	2	123.288	9	123.288	.
KNU388	10	7	3	136.986	10	136.986	.
KNU389	11	8	3	150.685	11	150.685	.
KNU391	8	7	1	109.589	7	95.8904	.
KNU398	10	7	3	136.986	10	136.986	.
KNU399	7	5	2	95.8904	7	95.8904	.
KNU401	9	6	3	123.288	9	123.288	.
KNU403	11	8	3	150.685	11	150.685	.
KNU404	8	8	.	109.589	8	109.589	.
KNU405	13	8	5	178.082	13	178.082	.
KNU406	9	6	3	123.288	9	123.288	.
KNU407	13	12	1	178.082	13	178.082	.
KNU409	10	8	2	136.986	9	123.288	One unclear stomata couldn't recognize
KNU410	11	9	2	150.685	11	150.685	.
KNU411	8	7	1	109.589	8	109.589	.
KNU412	14	10	4	191.781	12	164.384	One full stomata and half stomata couldn't recognize
KNU413	12	7	5	164.384	12	164.384	.
KNU414	8	6	2	109.589	8	109.589	.
KNU426	9	7	2	123.288	9	123.288	.
KNU427	11	7	4	150.685	11	150.685	.
KNU428	12	8	4	164.384	11	150.685	One stomata couldn't recognize
KNU429	9	7	2	123.288	9	123.288	.
KNU435	9	7	2	123.288	9	123.288	.
KNU436	11	10	1	150.685	11	150.685	.
KNU437	13	12	1	178.082	13	178.082	.
KNU439	12	10	2	164.384	12	164.384	.
KNU440	10	8	2	136.986	8	109.589	One full stomata and one half stomata couldn't recognize
KNU441	11	9	2	150.685	11	150.685	.
KNU442	8	6	2	109.589	8	109.589	.
KNU443	11	10	1	150.685	11	150.685	.
KNU444	9	8	1	123.288	9	123.288	.
KNU446	12	6	6	164.384	12	164.384	.
KNU447	9	8	1	123.288	9	123.288	.
KNU448	11	8	3	150.685	11	150.685	.
KNU451	8	6	2	109.589	8	109.589	.
KNU454	12	7	5	164.384	12	164.384	.
KNU456	8	8	.	109.589	8	109.589	.
KNU457	7	5	2	95.8904	7	95.8904	.
KNU458	10	7	3	136.986	10	136.986	.
KNU459	8	7	1	109.589	8	109.589	.
KNU460	12	7	5	164.384	12	164.384	.
KNU461	8	7	1	109.589	8	109.589	.
KNU462	9	8	1	123.288	9	123.288	.
KNU463	8	7	1	109.589	8	109.589	.
KNU464	14	11	3	191.781	13	178.082	One full stomata couldn't recognize
KNU465	12	8	4	164.384	12	164.384	.
KNU466	7	7	.	95.8904	7	95.8904	.
KNU467	12	10	2	164.384	12	164.384	.
KNU469	10	7	3	136.986	10	136.986	.
KNU470	9	9	.	123.288	9	123.288	.
KNU471	10	5	5	136.986	10	136.986	.
KNU473	11	9	2	150.685	11	150.685	.
KNU474	10	8	2	136.986	10	136.986	.
KNU476	6	6	.	82.1918	6	82.1918	.
KNU477	9	8	1	123.288	9	123.288	.
KNU484	13	9	4	178.082	13	178.082	.
KNU485	11	11	.	150.685	11	150.685	.
KNU486	8	8	.	109.589	8	109.589	.
KNU487	9	9	.	123.288	9	123.288	.
KNU488	11	9	2	150.685	11	150.685	.
KNU489	10	10	.	136.986	10	136.986	.
KNU490	8	7	1	109.589	7	95.8904	One stomata couldn't recognize
KNU491	9	8	1	123.288	9	123.288	.
KNU492	12	8	4	164.384	12	164.384	.
KNU493	16	13	3	219.178	16	219.178	.
KNU494	12	9	3	164.384	12	164.384	.
KNU495	8	8	.	109.589	8	109.589	.
KNU496	9	8	1	123.288	9	123.288	.
KNU497	10	9	1	136.986	10	136.986	.
KNU498	11	10	1	150.685	10	136.986	One unclear stomata couldn't recognize
KNU499	10	7	3	136.986	10	136.986	.
KNU501	15	12	3	205.479	15	205.479	.
KNU502	8	8	.	109.589	8	109.589	.
KNU504	7	7	.	95.8904	7	95.8904	.
KNU505	9	7	2	123.288	9	123.288	.
KNU506	9	9	.	123.288	9	123.288	.
KNU507	11	9	2	150.685	11	150.685	.
KNU509	7	6	1	95.8904	7	95.8904	.
KNU511	13	10	3	178.082	13	178.082	.
KNU512	10	9	1	136.986	10	136.986	.
KNU514	8	6	2	109.589	8	109.589	.
KNU515	9	8	1	123.288	8	109.589	One unclear stomata couldn't recognize
KNU516	9	7	2	123.288	9	123.288	.
KNU519	9	8	1	123.288	9	123.288	.
KNU521	7	7	.	95.8904	7	95.8904	.
KNU522	14	12	2	191.781	14	191.781	.
KNU523	10	9	1	136.986	10	136.986	.
KNU525	12	9	3	164.384	12	164.384	.
KNU526	9	8	1	123.288	9	123.288	.
KNU527	11	8	3	150.685	11	150.685	.
KNU530	9	9	.	123.288	9	123.288	.
KNU531	9	7	2	123.288	9	123.288	.
KNU533	14	9	5	191.781	14	191.781	.
KNU534	10	7	3	136.986	10	136.986	.
KNU535	8	6	2	109.589	8	109.589	.
KNU537	9	8	1	123.288	9	123.288	.
KNU538	8	7	1	109.589	8	109.589	.
KNU539	7	7	.	95.8904	7	95.8904	.
KNU540	13	10	3	178.082	13	178.082	.
KNU544	10	8	2	136.986	10	136.986	.
KNU545	15	11	4	205.479	15	205.479	.
KNU546	7	7	.	95.8904	7	95.8904	.
KNU547	10	6	4	136.986	10	136.986	.
KNU549	10	8	2	136.986	10	136.986	.
KNU550	12	11	1	164.384	12	164.384	.
KNU551	8	7	1	109.589	8	109.589	.
KNU553	9	8	1	123.288	9	123.288	.
KNU555	11	10	1	150.685	11	150.685	.
KNU560	14	11	3	191.781	14	191.781	.
KNU561	9	8	1	123.288	9	123.288	.
KNU562	13	11	2	178.082	13	178.082	.
KNU563	11	8	3	150.685	11	150.685	.
KNU564	11	7	4	150.685	11	150.685	.
KNU565	8	8	.	109.589	8	109.589	.
KNU566	6	6	.	82.1918	6	82.1918	.
KNU567	11	10	1	150.685	11	150.685	.
KNU569	7	6	1	95.8904	7	95.8904	.
KNU570	10	9	1	136.986	10	136.986	.
KNU574	10	5	5	136.986	10	136.986	.
KNU575	9	7	2	123.288	9	123.288	.
KNU576	11	9	2	150.685	11	150.685	.
KNU577	9	8	1	123.288	9	123.288	.
KNU579	5	5	.	68.4932	5	68.4932	.
KNU580	11	9	2	150.685	11	150.685	.
KNU582	11	9	2	150.685	11	150.685	.
KNU585	9	7	2	123.288	9	123.288	.
KNU589	7	6	1	95.8904	6	82.1918	One half stomata couldn't recognize
KNU590	7	5	2	95.8904	7	95.8904	.
KNU592	10	9	1	136.986	10	136.986	.
KNU597	9	6	3	123.288	7	95.8904	Two half stomata couldn't recognize
KNU598	8	6	2	109.589	8	109.589	.
KNU599	12	9	3	164.384	11	150.685	One stomata couldn't recognize
KNU603	7	5	2	95.8904	7	95.8904	.
KNU605	11	10	1	150.685	11	150.685	.
KNU606	9	8	1	123.288	9	123.288	.
KNU607	8	8	.	109.589	8	109.589	.
KNU611	15	11	4	205.479	15	205.479	.
KNU612	10	9	1	136.986	7	95.8904	Three stomata couldn't recognize
Average	9.78	8.29534	2.14607	134.005	9.59	131.415	.
Minimum	4	4	1	54.7945	4	54.7945	.
Maximum	24	21	6	328.767	24	328.767	.
